# Supplementary material for: Clinical Research in Chronic Lymphocytic Leukemia in Pakistan; A Systematic Review
Source: Medicina (Kaunas). 2023 Aug 17;59(8):1483. doi: 10.3390/medicina59081483 (PMC10456454; doi:10.3390/medicina59081483)
Supplement: Supplementary file 1 [file medicina-59-01483-s001.zip]

Archive with 1 entries (1 files):
- Supplemental index I.pdf
